# Supplementary material for: Fabrication of PbO2 Electrodes with Different Doses of Er Doping for Sulfonamides Degradation
Source: Int J Environ Res Public Health. 2022 Oct 19;19(20):13503. doi: 10.3390/ijerph192013503 (PMC9602837; doi:10.3390/ijerph192013503)
Supplement: Supplementary file 1 [file ijerph-19-13503-s001.zip]

Archive with 1 entries (1 files):
- ijerph-1906685-supplementary.pdf
